# Supplementary material for: Induction of Antimicrobial Protein S100A15 Expression by Oral Microbial Pathogens Is Toll-like Receptors-Dependent Activation of c-Jun-N-Terminal Kinase (JNK), p38, and NF-κB Pathways
Source: Int J Mol Sci. 2023 Mar 10;24(6):5348. doi: 10.3390/ijms24065348 (PMC10049289; doi:10.3390/ijms24065348)
Supplement: Supplementary file 1 [file ijms-24-05348-s001.zip]

Archive with 1 entries (1 files):
- ijms-2256835-supplementary.pdf
